# Supplementary material for: Why do babies cry? Exploring the role of the gut microbiota in infantile colic, constipation, and cramps in the KOALA birth cohort study
Source: Gut Microbes. 2025 Mar 30;17(1):2485326. doi: 10.1080/19490976.2025.2485326 (PMC11959906; doi:10.1080/19490976.2025.2485326)
Supplement: Supplemental Material [file KGMI_A_2485326_SM1545.zip]

Archive with 3 entries (2 files):
- Supplment KGMI/
- Supplment KGMI/2025 shared tables.zip
- Supplment KGMI/20250216 clean copy KOALA microbiota GI manuscript.docx
